# Supplementary material for: Rescue of cognitive function following fractionated brain irradiation in a novel preclinical glioma model
Source: eLife. 2018 Nov 13;7:e38865. doi: 10.7554/eLife.38865 (PMC6234025; doi:10.7554/eLife.38865)
Supplement: Figure 1—source data 1. [file elife-38865-fig1-data1.xlsx]

## Sheet: Figure 1A
Figure 1A survival
Days saced (post injection)	Groups
	tumor	tumor + DT	tumor + DT + fWBI
16	1
21	1	1
31		1
31		1
33		1
36		1
43			1
45			1
46			1
49			1
17	1
19	1
19	1
21	1
21	1
60*			0
number of mice	7	5	5
* experiment ended on day 60.
1 = mouse euthanized
0 = mouse survived on day 60

## Sheet: Figure 1B and C
BLI signals (photon/s)
	Tumor only							Tumor + DT					Tumor + DT + fWBI
days post injection	1	2	3	4	5	6	7	1	2	3	4	5	1	2	3	4	5
11	23300000	3979000	5194000	51660	21510000	119000	387000	205400	399800	18120000	1132000	63320	1023000	271400	427900	13150	66640
13	27430000	6020000	22150000	1234000	67190000	1458000	4279000	64470	442600	22180000	196200	243300	1525000	353300	151000	418900	243300
16	55450000	10810000	36910000	3114000		4812000	37610000	189800	432900	54720000	266500	102000	826800	494600	946400	1609000	166200
20		9457000		28830000		7715000		478400	1070000	72260000	1458000	196700	473800	397400	1019000	601800	499400
24								1524000	2819000		419600	207300	508300	277400	727100	139200	11330
26								532500	2346000		337600	424500	179100	32510	81920	9993	14380
28								8243000	2285000		424700	8877000	168400	10820	227400	8610	30200
31											2489000	4056000	337600	16060	440400	13620	27880
34												38250000	309800	79230	696700	10640	170200
36												3925000	900200	10740	2565000	44760	572400
40													3434000	25150	17800000	255700	1762000
43													17900000	19370		1049000	4904000
