# Supplementary material for: Rescue of cognitive function following fractionated brain irradiation in a novel preclinical glioma model
Source: eLife. 2018 Nov 13;7:e38865. doi: 10.7554/eLife.38865 (PMC6234025; doi:10.7554/eLife.38865)
Supplement: Figure 2—figure supplement 1—source data 1. [file elife-38865-fig2.xlsx]

## Sheet: Figure 2-figure supplement 1A
Survival curve
Days saced (post injection)	Groups
	tumor + DT	tumor + DT + fWBI	tumor only	tumor + fWBI
15			1
17			1
18
20			1
20			1
22			1
24	1			1
25	1
26				1
28		1
29	1
30				1
33				1
35	1			1
36	1	1
36
39	1
39	1
46		1
60	0	0
60	0	0
60	0	0
60	0	0
60		0
60		0
60		0
60		0
60		0
60		0
60		0
60		0
number of mice	11	15	5	5
* experiment ended on day 60.
1 = mouse euthanized
0 = mouse survived on day 60

## Sheet: Figure 2-figure supplement 1B
Survival curve
Days saced (post injection)	Groups
	tumor only	tumor + PLX	tumor + fWBI	tumor + PLX + fWBI
15	1
16
17	1	1
18		1
20	1
20	1
22	1
24		1	1
25		1
26		1	1	1
28
30			1	1
33			1
35			1
40				1
41				1
42				1
number of mice	5	5	5	5
1 = mouse euthanized

## Sheet: Figure 2-figure supplement 1C
Supplemental Figure 2C velocity (cm/s) during open arena (Day 1 of NOR) test
tumor only	tumor + DT	tumor + DT + fWBI	tumor + DT + PLX	tumor + DT + PLX +fWBI
3.2638	6.06517	5.4627	5.3568	4.16793
5.6016	8.75446	5.87217	6.42379	5.75714
6.68837	4.61172*	7.03492	4.81047	5.69741
7.61472	6.47981	4.75501	6.51086	6.41868
6.29757	4.81263	7.21365	7.64917	5.44316
	5.31654	5.35826	4.60589	4.94602
	6.59669	6.07671	6.07654	5.92068
	5.71651	5.42593	6.11064	6.19212
	8.07013	3.86868	5.80171	4.5117
		4.83818	5.67853	5.16505
		6.97607
		5.30409
5	9	12	10	10	number of mice
* mouse euthanized during NOR test

## Sheet: Figure 2-figure supplement 1D
Supplemental Figure 2D time spent at the center (seconds) during open arena (Day 1 of NOR) test
tumor only	tumor + DT	tumor + DT + fWBI	tumor + DT + PLX	tumor + DT + PLX +fWBI
11.6116	19.56	31.04	9.56	25.44
38.7054	18.72	27.44	34.12	15.48
32.2322	38.24*	51.88	15.36	32.64
34.034	47.12	21.28	43.76	35
44.311	15.2	20.08	23.16	8.24
	24.44	59.48	36.48	29.48
	20.4	10.6	45.04	38.8
	5.36	54	50.56	58
	14.08	17.4	68.24	44.48
		61.92	20.4	19.44
		13.6
		19.8
5	9	12	10	10	number of mice
* mouse euthanized during NOR test
