# Supplementary material for: Rescue of cognitive function following fractionated brain irradiation in a novel preclinical glioma model
Source: eLife. 2018 Nov 13;7:e38865. doi: 10.7554/eLife.38865 (PMC6234025; doi:10.7554/eLife.38865)
Supplement: Figure 2—source data 1. [file elife-38865-fig2-data1.xlsx]

## Sheet: Figure 2A
% time exploring objects
Training		Test
Familiar%	Novel%	Familiar%	Novel%
63.98	36.02	36.84	63.16
55.66	44.34	18.12	81.88
52.42	47.58	24.36	75.64
59.19	40.81	27.51	72.49
33.24	66.76	27.17	72.83

## Sheet: Figure 2B
Survival curve
Days saced (post injection)	Groups
	tumor + DT	tumor + DT + fWBI	tumor + DT + PLX	tumor + DT + PLX +fWBI
24	1
25	1
28		1
29	1
35	1
36	1	1
39	1
39	1
46		1
36			1
52			1
49				1
60	0	0	0	0
60	0	0	0	0
60	0	0	0	0
60	0	0	0	0
60		0	0	0
60		0	0	0
60		0	0	0
60		0	0	0
60		0	0	0
60		0		0
60		0		0
60		0
number of mice	11	15	12	12
* experiment ended on day 60.
1 = mouse euthanized
0 = mouse survived on day 60

## Sheet: Figure 2C
% time exploring objects
tumor + DT		tumor + DT + fWBI		tumor + DT + PLX		tumor + DT + PLX +fWBI
Familiar%	Novel%	Familiar%	Novel%	Familiar%	Novel%	Familiar%	Novel%
37.43	62.57	47.36	52.64	40.6	59.4	34.34	65.66
14.5	85.5	50.68	49.32	23.63	76.37	44.13	55.87
33.74	66.26	50.52	49.48	41.32	58.68	39.11	60.89
39.97	60.03	61.22	38.78	31.99	68.01	48.92	51.08
41.37	58.63	58.02	41.98	41.34	58.66	31.96	68.04
24.37	75.63	44.38	55.62	46.2	53.8	29.25	70.75
38.4	61.6	42.57	57.43	41.25	58.75	30.47	69.53
32.35	67.65	46.84	53.16	46.81	53.19	38.11	61.89
		34.68	65.32	39.45	60.55	28.79	71.21
		49.22	50.78	36.84	63.16	38.07	61.93
		42.86	57.14
		42.36	57.64
8		12		10		10		number of mice
