# Supplementary material for: Rescue of cognitive function following fractionated brain irradiation in a novel preclinical glioma model
Source: eLife. 2018 Nov 13;7:e38865. doi: 10.7554/eLife.38865 (PMC6234025; doi:10.7554/eLife.38865)
Supplement: Figure 3—figure supplement 1—source data 1. [file elife-38865-fig4.xlsx]

## Sheet: Sheet1
BLI signals (photon/s)
	tumor + DT					tumor + DT + fWBI					tumor + DT + PLX						tumor + DT PLX + fWBI
days post injection	1	2	3	4	5	1	2	3	4	5	1	2	3	4	5	6	1	2	3	4	5	6
12	95690	191000	99050	20680	81440	127400	50590	246300	324300	12960000	86850	385200	72360	39510	221100	90520	73320	88160	131300	6102000	3421000	137300
14	16400	21670	40380	6423	63830	9753	15730	95830	16900	3260000	73700	92840	14220	10060	55850	47160	54350	28650	44240	1429000	7002000	49540
16	22440	200300	69610	6262	45740	13000	27790	8274	60190	4694000	168800	492500	80890	47050	48740	53210	54680	13550	30630	6683000	5904000	87320
18	24600	74780	206800	5773	20460	6976	18680	16770	58560	1017000	310300	1890000	92550	57860	43270	47980	20560	16220	33990	4470000	1869000	69880
