# Supplementary material for: Rescue of cognitive function following fractionated brain irradiation in a novel preclinical glioma model
Source: eLife. 2018 Nov 13;7:e38865. doi: 10.7554/eLife.38865 (PMC6234025; doi:10.7554/eLife.38865)
Supplement: Figure 3—source data 1. [file elife-38865-fig3-data1.xlsx]

## Sheet: Figure 3A
Figure 3A
Mean fluorescent intensity of microglia by FACS
tumor + DT	tumor + DT + fWBI	tumor + DT + PLX	tumor + DT + PLX +fWBI
931	909	864	759
1061	1125	827	798
1011	945	692	684
910	929	645	653
1060	1081
5	5	4	4	number of mice

## Sheet: Figure 3B
Figure 3B
% area covered by Iba1 staining
tumor + DT	tumor + DT + fWBI	tumor + DT + PLX	tumor + DT + PLX +fWBI
8.091	12.121	4.228	3.824
7.663	10.342	6.555	6.038
9.424	8.196	7.387	1.86
8.879	9.762	4.609	4.751
			4.78
4	4	4	5	number of mice

## Sheet: Figure 3C
Figure 3 C
% area covered by CD68 staining
tumor + DT	tumor + DT + fWBI	tumor + DT + PLX	tumor + DT + PLX +fWBI
0.389	0.695	0.238	0.257
0.554	0.681	0.277	0.327
0.432	0.487	0.387	0.265
0.445	0.576	0.311	0.228
			0.296
4	4	4	5	number of mice
