# Supplementary material for: Rescue of cognitive function following fractionated brain irradiation in a novel preclinical glioma model
Source: eLife. 2018 Nov 13;7:e38865. doi: 10.7554/eLife.38865 (PMC6234025; doi:10.7554/eLife.38865)
Supplement: Figure 4—figure supplement 1—source data 1. [file elife-38865-fig6.xlsx]

## Sheet: Figure 4 figure supplement 1A
# of microglia (k per million) in ipsilateral brain
tumor only	tumor + fWBI	tumor + PLX	tumor + DT
17.84	11.37	10.05	24.8
13.27	11.26	10.67	14.21
7.36	13.26	7.5	17.18
	13.01	4.81	19.31
			20.08

## Sheet: Figure 4 figure supplement 1B
# of monocytes (per million) in ipsilateral brain
tumor only	tumor + fWBI	tumor + PLX	tumor + DT
1689.4	4.3	13.6	25.2
316.8	24.3	36.2	11.4
402.5	11.1	2.1	14.9
	4.2	10.6	40.9
			55.8

## Sheet: Figure 4 figure supplement 1C
BLI signals (photon/s) to follow tumor growth after single treatments
days post injection	tumor only				tumor + DT					tumor + PLX				tumor + fWBI
8	125800	3194	22250	21640	21480	29560	81260	11710	7658	31230	29040	25760	27260	14130	10270	22220	19580
12	219600	6067	82120	45660	13570	9573	6366	6367	6360	12000	11190	12340	17770	6999	6175	5924	31830
14	279700	13010	60950	242100	16760	7939	5300	5309	4143	8236	6588	3636	8259	4469	5576	4463	15610
16	538600	59900	426100	323400	5170	8102	6446	5502	4582	7105	7573	6478	11840	5252	5128	5487	4898
20	910400	*185800	776300	444100	27150	6744	5274	5578	6494	14160	5721	4969	6708	3527	6414	5700	4501
* died before FACS analysis

## Sheet: Figure 4 figure supplement 1D
Correlation between ipsilateral hemisphere monocyte number and tumor size (BLI)
Groups	BLI signal	monocyte#/M
Tumor only	910400	1689.4
	776300	316.8
	444100	402.5
tumor + DT	27150	25.2
	6744	11.4
	5274	14.9
	5578	40.9
	6494	55.8
tumor + PLX	14160	13.6
	5721	36.2
	4969	2.1
	6708	10.6
tumor + fWBI	3527	4.3
	6414	24.3
	5700	11.1
	4501	4.2
