# Supplementary material for: Rescue of cognitive function following fractionated brain irradiation in a novel preclinical glioma model
Source: eLife. 2018 Nov 13;7:e38865. doi: 10.7554/eLife.38865 (PMC6234025; doi:10.7554/eLife.38865)
Supplement: Figure 4—source data 1. [file elife-38865-fig4-data1.xlsx]

## Sheet: Sheet1
Figure 4A
# of microglia per 1 million cells (k)
tumor + DT	tumor + DT + fWBI	tumor + DT + PLX	tumor + DT + PLX +fWBI
136.7	162.2	29.8	15.4
62.9	78.7	25.6	35.9
101.2	98.7	23.6	21.1
115.6	59.9	27.2	67.7
68.3	171.8
5	5	4	4	number of mice
Figure 4B
# of inflamatory monocytes per 1 million cells
tumor + DT	tumor + DT + fWBI	tumor + DT + PLX	tumor + DT + PLX +fWBI
98.1	337.3	218.6	133.9
213.8	237.7	332.1	108.5
232.8	635.2	16.5	97.7
180.6	230	21.6	21.1
39.7	422.2
5	5	4	4	number of mice
